# Supplementary material for: Can Cognitive Activities during Breaks in Repetitive Manual Work Accelerate Recovery from Fatigue? A Controlled Experiment
Source: PLoS One. 2014 Nov 6;9(11):e112090. doi: 10.1371/journal.pone.0112090 (PMC4222971; doi:10.1371/journal.pone.0112090)
Supplement: Dataset S1 — Complete data at the individual level. (XLSX) [file pone.0112090.s001.xlsx]

## Sheet: Description of variables
Abbreviation	Description
Subject#	Subject ID number
Start order MT	Mental task condition during the first visit
Ram	Repetitive arm movement, from 1 to 6 work bouts, each with 2 or 3 segments, i.e Ram11, Ram12 Ram13, Ram21 Ram22 Ram23, etc
m	Mental task condition; 1 to 3
K	Break with mental task, range 1 to 6 (indicating the succession of the six breaks)
Bp	Test battery (1 to 3 indicating the test battery pre work, immediately post work and one hour post work); an additional number shows successive multiple measurements (e.g. Bp11, Bp12, Bp13)
BPSYS	Systolic blood pressure
BPDIA	Diastolic blood pressure
IBI	Inter-beat interval
NN50	Number of succesive differences between IBI larger than 50ms
LF	Low frequency HRV component
HF	High frequency HRV component
LFHF	LF/HF ratio
Ipsi	Ipsilateral EMG
Co	Contralateral EMG
RMS	Root Mean Square EMG amplitude
MPF	EMG Mean Power Frequency
MVC	Maximal voluntary contraction force (unit Kp)
PPT	Pressure Pain Threshold
Borg	Fatigue rating using Borg CR10
Sle	Rating of "sleepy" in SOFI
Uni	Rating of "uninterested" in SOFI
Ach	Rating of "aching" in SOFI
Bre	Rating of "breathing heavily" in SOFI
Spe	Rating of "spent" in SOFI
Baseline	Rest during test battery

## Sheet: HRV and BP
Subject#	start order MT	Ram11k1IBIm1	Ram12k1IBIm1	Ram13k1IBIm1	Ram21k2IBIm1	Ram22k2IBIm1	Ram23k2IBIm1	Ram31k3IBIm1	Ram32k3IBIm1	Ram33k3IBIm1	Ram41k4IBIm1	Ram42k4IBIm1	Ram43k4IBIm1	Ram51k5IBIm1	Ram52k5IBIm1	Ram53k5IBIm1	Ram61k6IBIm1	Ram62k6IBIm1	Ram63k6IBIm1	Ram11k1SDNNm1	Ram12k1SDNNm1	Ram13k1SDNNm1	Ram21k2SDNNm1	Ram22k2SDNNm1	Ram23k2SDNNm1	Ram31k3SDNNm1	Ram32k3SDNNm1	Ram33k3SDNNm1	Ram41k4SDNNm1	Ram42k4SDNNm1	Ram43k4SDNNm1	Ram51k5SDNNm1	Ram52k5SDNNm1	Ram53k5SDNNm1	Ram61k6SDNNm1	Ram62k6SDNNm1	Ram63k6SDNNm1	Ram11k1NN50m1	Ram12k1NN50m1	Ram13k1NN50m1	Ram21k2NN50m1	Ram22k2NN50m1	Ram23k2NN50m1	Ram31k3NN50m1	Ram32k3NN50m1	Ram33k3NN50m1	Ram41k4NN50m1	Ram42k4NN50m1	Ram43k4NN50m1
1	1	0.7991	0.7262	0.6786	0.7634	0.7054	0.7093	0.7625	0.6892	0.7194	0.7542	0.7127	0.6995	0.7316	0.6595	0.6997	0.7919	0.7384	0.6922	0.0807	0.0508	0.0622	0.0722	0.0371	0.0522	0.0563	0.052	0.0821	0.0522	0.0812	0.062	0.0458	0.0414	0.0532	0.0611	0.0762	0.0496	38	15	10	20	6	10	18	17	36	10	28	33
2	2	0.6585	0.6495	0.6648	0.6473	0.642	0.6491	0.6797	0.6452	0.6364	0.672	0.6374	0.6456	0.6661	0.6673	0.662	0.6683	0.6598	0.686	0.0413	0.0328	0.0304	0.0207	0.0411	0.0326	0.054	0.0348	0.0259	0.0332	0.022	0.0235	0.0327	0.0498	0.0376	0.0257	0.0436	0.0327	2	4	1	0	3	3	8	3	2	2	0	2
3	3	0.727	0.703	0.689	0.729	0.715	0.711	0.755	0.712	0.714	0.751	0.729	0.713	0.745	0.721	0.722	0.733	0.728	0.718	0.057	0.059	0.044	0.046	0.066	0.066	0.046	0.092	0.067	0.119	0.053	0.05	0.081	0.068	0.06	0.075	0.09	0.095	20	20	16	12	27	33	16	25	27	34	22	19
4	1	0.8998	0.8589	0.8521	0.874	0.8409	0.8804	0.8608	0.8407	0.8336	0.8959	0.8589	0.86	0.867	0.8253	0.8323	0.8817	0.8439	0.8466	0.0635	0.0466	0.064	0.0609	0.0419	0.0486	0.035	0.0466	0.0529	0.0742	0.052	0.0512	0.0553	0.0566	0.0513	0.0482	0.0571	0.0432	12	8	24	20	7	13	8	11	16	25	22	19
5	2	0.7857	0.7551	0.7194	0.8087	0.7503	0.6928	0.7949	0.7469	0.7019	0.7686	0.7034	0.6874	0.7753	0.7162	0.7049	0.7816	0.7066	0.7249	0.0474	0.0472	0.0396	0.0462	0.0518	0.0414	0.0558	0.0455	0.0473	0.0393	0.0339	0.0361	0.0345	0.0562	0.0354	0.0661	0.0562	0.0338	9	11	5	24	7	4	20	8	3	13	0	2
6	3	0.8866	0.8192	0.8037	0.8517	0.8348	0.8452	0.863	0.8676	0.8833	0.911	0.8969	0.9131	0.908	0.8471	0.7992	0.9673	0.9208	0.8779	0.0571	0.0646	0.0502	0.0461	0.0533	0.0431	0.0512	0.0737	0.0693	0.0704	0.0929	0.0606	0.0662	0.063	0.0571	0.0764	0.056	0.0522	21	15	17	15	23	21	19	33	28	39	38	38
7	1	0.7972	0.7836	0.7939	0.8069	0.7705	0.8174	0.8046	0.8001	0.7842	0.8156	0.8266	0.8175	0.8567	0.8598	0.8479	0.8678	0.8542	0.8376	0.0521	0.0434	0.0573	0.0317	0.0404	0.0369	0.0466	0.0487	0.0563	0.0387	0.0539	0.0357	0.0563	0.0599	0.0547	0.037	0.0551	0.0522	8	4	10	1	2	4	1	1	7	0	6	1
8	2	0.78	0.79	0.79	0.8	0.78	0.79	0.77	0.81	0.78	0.82	0.82	0.81	0.84	0.8	0.82	0.82	0.82	0.8	0.07	0.07	0.06	0.07	0.05	0.07	0.05	0.06	0.06	0.07	0.06	0.06	0.08	0.07	0.07	0.06	0.07	0.06	31	28	18	31	17	23	19	29	26	35	24	26
9	3	0.8451	0.8139	0.7895	0.8238	0.8354	0.8177	0.8225	0.7825	0.8107	0.818	0.8178	0.7766	0.8039	0.7719	0.8089	0.8178	0.796	0.7917	0.0739	0.0522	0.0498	0.059	0.0582	0.063	0.0836	0.0583	0.0607	0.064	0.0688	0.0567	0.0655	0.0617	0.0635	0.0729	0.073	0.0714	39	28	14	26	21	24	34	32	28	43	46	27
10	1	0.8552	0.8559	0.8456	0.8767	0.8442	0.8651	0.8975	0.8376	0.8175	0.875	0.8186	0.8137	0.8918	0.8517	0.8451	0.8915	0.8466	0.797	0.1077	0.1083	0.1342	0.117	0.125	0.1539	0.1342	0.1288	0.129	0.1234	0.1247	0.1223	0.1276	0.1292	0.1113	0.1173	0.1338	0.1079	29	44	61	32	49	64	45	46	51	38	50	61
11	2	0.7249	0.6638	0.6417	0.6937	0.6458	0.6432	0.6842	0.6487	0.6355	0.6884	0.6407	0.6398	0.6962	0.6509	0.6348	0.6838	0.6542	0.6538	0.0572	0.0338	0.0451	0.0546	0.0318	0.0346	0.0347	0.0355	0.032	0.0408	0.0392	0.0335	0.0361	0.036	0.0319	0.0399	0.028	0.0293	22	11	10	14	12	16	10	7	9	13	19	10
12	3	0.767	0.741	0.775	0.738	0.743	0.727	0.741	0.743	0.769	0.797	0.821	0.843	0.892	0.856	0.864	0.877	0.882	0.874	0.04	0.035	0.05	0.037	0.057	0.036	0.045	0.049	0.047	0.052	0.05	0.056	0.064	0.049	0.038	0.048	0.053	0.041	3	3	7	2	11	0	4	6	9	5	3	15
13	1	0.6523	0.6309	0.613	0.6507	0.6223	0.6118	0.6549	0.6285	0.6129	0.6574	0.6369	0.6141	0.6734	0.6329	0.6322	0.6696	0.6374	0.6258	0.0355	0.0364	0.0568	0.0424	0.0322	0.0459	0.043	0.0449	0.0678	0.0419	0.0423	0.0472	0.0395	0.0352	0.048	0.0313	0.0467	0.0546	2	4	16	8	3	8	7	5	14	4	4	15
14	2	0.874	0.882	0.85	0.85	0.84	0.81	0.835	0.818	0.836	0.821	0.838	0.818	0.879	0.856	0.843	0.897	0.861	0.882	0.058	0.051	0.057	0.033	0.044	0.043	0.038	0.029	0.042	0.05	0.038	0.04	0.052	0.038	0.053	0.036	0.038	0.04	7	21	14	3	12	11	2	0	10	3	6	7
15	3	0.8	0.77	0.74	0.76	0.77	0.76	0.76	0.75	0.76	0.76	0.76	0.77	0.77	0.8	0.8	0.77	0.77	0.78	0.04	0.03	0.03	0.04	0.04	0.04	0.05	0.05	0.05	0.04	0.04	0.04	0.05	0.05	0.06	0.05	0.05	0.04	17	5	3	4	12	5	9	18	16	13	11	23
16	1	0.58	0.57	0.59	0.58	0.58	0.55	0.58	0.59	0.59	0.58	0.57	0.56	0.6	0.58	0.59	0.59	0.57	0.56	0.02	0.03	0.04	0.02	0.02	0.04	0.02	0.03	0.03	0.03	0.04	0.04	0.02	0.03	0.03	0.03	0.02	0.02	0	0	5	0	0	4	1	3	4	0	4	4
17	2	0.92	0.9	0.89	0.9	0.86	0.86	0.86	0.86	0.88	0.89	0.88	0.89	0.9	0.85	0.87	0.9	0.88	0.91	0.06	0.05	0.04	0.06	0.04	0.04	0.04	0.05	0.05	0.06	0.07	0.04	0.07	0.04	0.06	0.07	0.06	0.06	25	14	6	16	9	5	6	11	7	20	15	3
18	3	0.75	0.72	0.7	0.73	0.71	0.71	0.75	0.72	0.72	0.72	0.7	0.71	0.76	0.71	0.71	0.73	0.69	0.71	0.05	0.04	0.04	0.04	0.04	0.04	0.06	0.05	0.04	0.05	0.05	0.06	0.06	0.04	0.05	0.05	0.06	0.05	11	8	7	3	4	5	12	3	3	5	8	12
[truncated: 690 more columns]

## Sheet: EMG
Subject#	Ram11k1MPFCOm1	Ram13k1MPFCOm1	Ram21k2MPFCOm1	Ram23k2MPFCOm1	Ram31k3MPFCOm1	Ram33k3MPFCOm1	Ram41k4MPFCOm1	Ram43k4MPFCOm1	Ram51k5MPFCOm1	Ram53k5MPFCOm1	Ram61k6MPFCOm1	Ram63k6MPFCOm1	Ram11k1MEDCOm1	Ram13k1MEDCOm1	Ram21k2MEDCOm1	Ram23k2MEDCOm1	Ram31k3MEDCOm1	Ram33k3MEDCOm1	Ram41k4MEDCOm1	Ram43k4MEDCOm1	Ram51k5MEDCOm1	Ram53k5MEDCOm1	Ram61k6MEDCOm1	Ram63k6MEDCOm1	Ram11k1MPFIPSm1	Ram13k1MPFIPSm1	Ram21k2MPFIPSm1	Ram23k2MPFIPSm1	Ram31k3MPFIPSm1	Ram33k3MPFIPSm1	Ram41k4MPFIPSm1	Ram43k4MPFIPSm1	Ram51k5MPFIPSm1	Ram53k5MPFIPSm1	Ram61k6MPFIPSm1	Ram63k6MPFIPSm1	Ram11k1MEDIPSm1	Ram13k1MEDIPSm1	Ram21k2MEDIPSm1	Ram23k2MEDIPSm1	Ram31k3MEDIPSm1	Ram33k3MEDIPSm1	Ram41k4MEDIPSm1	Ram43k4MEDIPSm1	Ram51k5MEDIPSm1	Ram53k5MEDIPSm1	Ram61k6MEDIPSm1	Ram63k6MEDIPSm1	Ram11k1RMSCOm1
1	62.76	60.1	62.31	60.78	56.57	42.3	62.95	57.71	63.31	55.95	60.59	58.56	60.33	57.25	60.43	57.72	55.15	24.88	60.99	55.81	61.81	52.67	58.69	56.68	64.67	64.41	65.58	65.33	65.52	65.14	65.69	63.18	65.85	63.97	65.65	62.45	61.15	61.15	61.73	63.27	60.94	61.31	62.09	60.75	61.36	61.02	61.95	58.81	12.2
2	54.51	57.35	49.12	63.71	41.45	47.65	42.98	56.44	27.06	41.61	43.89	63.38	50.65	50.2	42.28	60.61	23.91	32.76	34.05	50.08	18.5	24.48	34.21	61.07	69.84	69.52	69.97	69.37	68.84	69.1	67.8	68.28	69.09	69.91	70.08	69.96	63.88	63.62	63.94	62.54	62.71	63.76	62.33	62.31	64.37	63.01	64.34	63.45	5.63
3	53.29	68.91	55.67	69.06	54.34	70.2	49.61	70.29	68.78	68.51	67.29	68.21	48.45	66.15	51.03	66.22	49.13	67.61	35.46	68.01	66.18	64.27	64.05	64.81	66.86	65.65	67.97	64.27	67.96	64.82	67.55	63.95	67.2	65.26	67.8	65.06	62.43	61.02	63.07	58.67	63.35	59.73	62.21	58.51	61.38	59.89	62.45	59.99	0
4	49.67	54.15	50.44	47.22	48.77	50.67	47.49	49.5	49.17	48.74	47.74	52.4	46.13	47.76	47.63	43.49	45.48	49.07	44.7	46.92	46.89	46.38	45.58	49.43	59.42	57.9	58.85	56.02	58.21	58.82	57.46	58.95	56.55	58.39	57.18	56.43	53.55	50.71	53.15	48.84	52.65	52.15	51.27	51.17	50.06	50.91	51.22	49.36	17.71
5	41.9	65.6	55.84	56.97	57.61	55.55	53.51	57.2	54.09	58.51	59.17	57.03	21.45	61.57	52.76	50.59	54.94	54.73	47.15	54.23	53.86	58.32	57.09	56.34	64.29	61.94	64.82	62.76	63.02	61.21	64.13	60.69	62.38	58.68	62.11	57.97	56.97	57.08	57.36	57.25	56.47	55.92	56.57	56.12	53.66	54.75	56.3	53.35	1.24
6	68.52	68.24	68.58	67.37	69.49	72.51	74.91	71.44	73.98	74.63	73.51	71.16	65.84	64.91	64.8	64.87	65.97	69.08	70.9	67.92	69.99	71.25	69.05	67.58	65.04	62.42	64.38	61.36	63.47	60.24	64.93	60.94	62.86	60.37	61.24	59.66	62.41	59.3	61.06	57.55	59.64	56.93	63	57.71	59.54	57.57	58.15	56.19	14.13
7	77.89	72.78	71.39	75.77	73.63	77.94	60.13	73.32	75.9	76.55	75.64	81.22	74.81	70.36	66.83	73.79	69.54	75.78	57.6	72.76	72.92	73.65	73.36	78.19	58.98	58.9	60.54	59.34	59.6	57	57.5	58.53	59.01	57.27	58.88	56.74	56.17	55.56	58.13	56.56	55.93	53.47	53.31	55.03	55.73	54.07	54.41	52.93	16.35
8	60	81.86	47.3	59.41	43.12	62.5	55.94	56.63	43.28	74.7	26.22	71.08	50.06	77.91	37.75	57.13	25.92	63.18	48.36	50.15	30.59	72.38	15.66	69.55	65.42	63.57	62.52	74.47	61.08	62.08	61.15	64.63	59.68	63.11	61.47	62.47	59.27	57.94	57.89	68.01	55.92	57.56	56.23	60.3	54.38	59.33	57.08	57.83	2.48
9	44.22	44.34	39.72	41.02	31.08	43.17	26.55	53.67	44.56	54.7	56.91	58.37	39.22	33.44	20.64	30.24	18.33	31.53	17.03	48.86	37.37	49.19	50.36	52.71	47.7	50.92	50.06	51.12	49.54	50.19	46.41	50.68	50.69	52.44	47.8	52.19	44.84	48.93	47.66	48.85	47.92	47.93	43.49	48.88	48.14	50.36	46	49.11	3.63
10	50.89	53.75	59.1	57.98	64.12	62.12	61.76	59.35	60.5	59.82	69.27	55.73	46.08	47.9	53.85	52.48	57.98	55.54	55.89	52.81	53.55	53.86	61.1	50.05	59.57	58.52	62.59	59.64	62.43	59.08	63.13	59.38	61.58	58.12	61.15	59.02	58.55	58.3	60.93	58.65	61.23	57.62	61.51	58.67	59.82	57.2	59.84	58.37	9.44
11	68.63	63.4	70.25	70.42	63.9	67.03	69.16	67	71.95	68.59	73	67.92	65.79	58.58	67.15	57.61	58.89	64	66.77	62.95	69.19	65.32	70.6	64.91	63.13	60.65	63.95	60.05	63.95	61.7	64.11	60.81	65.11	59.92	64.57	58.76	61	57.98	61.08	57.15	61.09	58.15	61.21	57.04	62.55	56.09	62.36	55.36	9.93
12	54.41	60.88	45.72	62.68	56.4	65.13	64.67	62.96	57.85	62.72	62.87	62.7	48.01	57.66	29.18	59.77	50.77	63.38	60.63	60.53	55.83	60.15	59.27	59.83	67.48	68.15	68.26	67.41	67.05	66.13	67.46	67.69	66.34	66.62	65.88	67.66	64.5	66.1	64.71	65.42	63.81	63.37	64.93	66.06	63.86	64.32	63.44	65.81	4.68
13	58.94	76.17	73.43	81.13	71.94	80.87	70.5	82.67	72.45	82.11	75.78	82.51	55.26	68.76	65.2	72.1	63.9	72.81	61.61	73.18	63.77	73.36	66.1	73.17	84.83	82.69	84.43	87.87	89.22	89.25	88.17	87.91	91.7	89.72	95.13	88.34	73.59	72.93	73.2	75.37	76.56	76.15	74.77	74.61	76.28	76.8	78.39	75.78	21.02
14	26.56	39.19	36.68	64.68	34.53	58.28	35.88	64.38	49.08	65.11	44.32	58.57	18.21	20.31	21.78	60.13	20.07	54.71	22.24	56.34	40.72	60.23	30.79	50.9	56.91	54.13	57.93	54.06	58.17	52.59	56.56	54.18	57.28	53.33	57.92	53.75	55.77	51.19	55.4	50.45	55.31	48.67	53.79	51.22	54.13	49.69	55.14	51.88	0.85
15	37.83	61.45	28.21	57.11	34.06	53.95	32.75	50.9	42.25	51.4	39.42	48.8	29.85	58.19	17.96	52.76	20.73	48.14	18.44	46.29	23.6	45.16	21.43	41.56	67.79	61.14	66.75	61.48	65.95	61.47	65.31	60.72	65.18	62.01	63.93	61.02	64.49	58.86	63.62	59.65	63	59.38	63.23	59.09	62.66	60.2	61.47	59.08	2.8
16	65.1	68.32	38.73	73.99	37.59	74.28	71.13	72.8	72.58	70.59	66.19	71.57	66.09	65.96	21.3	71.98	19.69	74.03	66.81	72.22	69.36	67.04	65.81	68.95	70.05	76.52	73.71	75.87	75.07	77.24	78.04	75.15	81.49	82.43	78.54	81.99	64.35	70.36	67.38	70.14	68.01	70.84	70.87	68.93	73.14	74.46	70.49	73.9	5.79
17	62.3	60.43	59.78	59.87	63.76	58.94	60.33	59.49	64.01	61.83	62.65	58.21	56.92	55.61	56.4	55.21	57.33	53.91	55.83	53.93	57.9	57.26	55.97	53.52	71.71	71.6	74.46	71.11	74.18	71.25	73.14	72.17	74.29	71.83	75.49	70.16	65.53	66.9	67.47	66.77	67.29	66.02	67.37	67.07	67.55	66.12	70.71	65.42	35.92
18	57.94	60.56	64.59	64.55	51.35	64.89	65.33	65.17	66.82	47.4	69.1	66.12	57.35	55.45	60.62	60.38	43.74	60.96	63.34	61.38	64.24	36.04	65.01	61.46	56.19	54.44	57.17	54.33	57.29	55.58	58.69	55.39	57.74	57.27	57.62	56.38	52.42	51.62	53.2	50.49	53.29	52.39	54.62	51.91	54.11	54.24	53.24	52.32	5.14
[truncated: 239 more columns]

## Sheet: MVC PPT
FPnr	Bp11MVCm1	Bp12MVCm1	Bp13MVCm1	Bp21MVCm1	Bp22MVCm1	Bp23MVCm1	Bp31MVCm1	Bp32MVCm1	Bp33MVCm1	Bp11MVCm2	Bp12MVCm2	Bp13MVCm2	Bp21MVCm2	Bp22MVCm2	Bp23MVCm2	Bp31MVCm2	Bp32MVCm2	Bp33MVCm2	Bp11MVCm3	Bp12MVCm3	Bp13MVCm3	Bp21MVCm3	Bp22MVCm3	Bp23MVCm3	Bp31MVCm3	Bp32MVCm3	Bp33MVCm3	Bp11PPTIPSm1	Bp12PPTIPSm1	Bp13PPTIPSm1	Bp11PPTCOm1	Bp12PPTCOm1	Bp13PPTCOm1	Bp21PPTIPSm1	Bp22PPTIPSm1	Bp23PPTIPSm1	Bp21PPTCOm1	Bp22PPTCOm1	Bp23PPTCOm1	Bp31PPTIPSm1	Bp32PPTIPSm1	Bp33PPTIPSm1	Bp31PPTCOm1	Bp32PPTCOm1	Bp33PPTCOm1	Bp11PPTIPSm2	Bp12PPTIPSm2	Bp13PPTIPSm2	Bp11PPTCOm2
1	46.2	66.7	50.2	40.2	44.5	45.8	50.9	53.7	58.4	75	73.2	69.8	59.5	54.2	54.4	56.6	61.1	52	65.8	65.5	64.6	52.1	56.3	55.6	53.7	53	54.9	410	316	389	367	341	368	306	306	241	260	325	278	267	272	333	199	331	292	460	317	318	377
2	132.7	132.5	131	120.8	77.8	79	79.9	86.1	83.9	79.7	90	84.8	88	52	80.6	94.9	87.2	86.8	101.5	99.4	97.1	125	111.6	118.9	72.5	80.4	90.4	340	447	314	340	464	282	391	316	280	367	264	226	259	317	300	282	324	300	351	409	298	372
3	86	78.6	85.7	80.6	73.3	78.8	82.2	64.6	92.6	75.7	72.7	66.3	76.6	80.3	73.6	73.4	81.5	64.7	76.7	77.4	61.3	71.1	73.1	87.5	84.4	54	86	404	448	376	352	372	372	587	344	617	363	346	268	319	352	555	297	347	334	371	502	485	306
4	50.7	61	64.5	58.2	72.4	52.4	66.1	67	69.3	76.4	75.8	64.1	78.9	64.6	75.2	73	66.8	69.5	78.5	84.1	76.6	82.6	72.1	79.4	68.1	67	67.5	377	355	362	411	362	305	359	321	293	274	313	292	339	302	297	266	288	303	319	333	261	290
5	61	59.3	52.1	64.8	71	71	68.4	81.8	46.9	24.5	33.5	41.3	37.9	43.1	38.3	52.2	62.3	49.2	66.7	76.5	66.5	66.6	64	53.8	75.5	65.5	73.2	1095	994	977	793	1298	950	600	752	761	386	651	665	1052	989	770	608	844	643	666	1016	947	576
6	57.5	64.3	56.6	61.5	63.3	48.3	55.7	61.7	56.9	54.8	58.6	60.5	50	49.3	49.4	63.7	56.8	50	32.8	29.4	24.8	38	44	34	41.7	51.6	33.6	269	402	386	432	464	420	217	481	355	350	386	378	393	442	455	432	481	470	301	422	504	338
7	94.8	97.4	94.2	104.9	105.7	107.9	102.7	104.8	100.6	63.7	98.1	95.7	95.1	101.3	97.4	87.8	91	105.9	85.5	83.1	85.6	91.8	98.1	97.9	72.8	99.4	91.4	773	585	607	466	442	532	672	699	592	356	603	545	549	562	557	469	539	485	581	515	589	415
8	49.7	49.5	54.7	57.3	50	46.4	46.8	59.3	44.2	53.2	53.5	58.4	44.8	39.8	36.6	42.9	54.6	54.7	54.6	52.9	50.5	47.6	41.4	43.5	39.2	37.5	45.5	283	458	381	284	482	475	315	423	383	277	385	417	417	485	423	294	379	439	332	309	387	291
9	76.8	74.6	75.7	74.4	44.7	73.5	80	73.9	84.3	74.6	75	72.2	71.4	57.4	73.1	70.8	62.3	57.8	59.5	64.7	68.9	58.3	71.8	69.4	66.7	71	73.8	411	452	412	457	462	417	344	540	454	386	495	404	432	519	445	446	484	525	411	380	385	309
10	35.8	53	42.9	46.9	37.6	54.8	50.8	44.5	37.6	64.3	66	64	54.9	35.9	58.3	40	67.2	69.4	35.3	50.6	42.6	56.3	45	43.8	39.8	48.7	44	268	285	344	295	325	313	367	395	449	409	351	367	345	348	316	322	281	350	527	395	418	373
11	61.5	59.1	64.4	51.6	44.4	64.4	49.2	45.3	55	58.3	49.4	57.8	40.7	51.4	53	64.9	53.5	56.6	75	66	64.2	65.5	53	55.2	57	49.6	50	228	273	268	185	227	270	233	256	252	234	254	247	286	271	266	255	244	204	248	264	246	250
12	75.2	65.3	62.9	59.4	60.1	51.1	67.4	70.4	63.2	64.4	69.4	68.1	74.2	69.8	64.4	70.8	71.4	63.6	78.6	57.9	50	53.7	60.2	59	46	61.8	52.1	468	476	424	362	478	241	339	532	421	336	428	375	565	611	522	308	428	264	419	434	421	381
13	90	74.6	70.9	70.6	56.8	63.3	62.8	58.6	71.6	83.2	71.8	64.6	85.7	86.6	69.2	73.4	55.6	57.9	90.9	85.2	78.3	95.5	90.7	76.6	95.7	85.6	59	732	752	415	668	514	515	619	816	462	608	514	411	455	798	496	369	605	526	453	660	581	534
14	59.4	50.8	64.8	58	49.6	52.2	55.9	51.8	58.3	73.4	65.4	70.7	70	51.8	66.1	58.6	56.5	63.3	68.9	63.1	56.3	47.6	46.5	49.7	42.3	44	42.2	400	679	473	516	529	625	430	621	578	524	628	630	419	625	601	530	632	548	519	726	648	543
15	69.8	67.5	66.9	58.5	64	58.8	52.8	61.5	57.2	68	68.1	66.9	63.3	61.4	57.2	60.1	57.2	55.2	47.3	64.2	64	55	58	51	54.4	55.5	55.2	429	492	463	457	512	488	352	444	470	422	435	418	436	454	376	348	331	406	412	519	357	315
16	18	45.4	39.5	24.8	36.7	25.4	51	47.8	53.5	41.2	55.9	44.7	54	50	56.6	45.5	39.1	66.3	57.4	46	49	58.6	42	56.2	39.8	34	30.2	267	371	287	231	320	366	262	338	270	295	332	310	279	299	297	249	350	320	310	457	340	392
17			73.8			63.6	58.7	55	33.5		51.1	52	61.9	54.4	45.9	57	40.4	43.7	72.6	69.3	66.7	55.1	60.6	53.7	69	46.8	49.7	333	352	350	458	400	536	345	435	344	367	341	341	302	309	340	409	531	430	440	518	404	342
18	71.2	69	62.9	44	53.3	43.7	63.8	42.5	55.7	58.3	58.3	61.8	50.6	57.1	54.8	34.3	67.6	57.8	68.2	66.7	72	58.7	55	58	48.4	60.6	59	430	477	415	285	266	298	318	401	359	309	360	262	331	384	282	334	349	322	329	384	334	294
[truncated: 32 more columns]

## Sheet: BorgCR10 ratings
Subject#	Ram1BORGm1	K1BORGm1	Ram2BORGm1	K2BORGm1	Ram3BORGm1	K3BORGm1	Ram4BORGM1	K4BORGm1	Ram5BORGm1	K5BORGm1	Ram6BORGm1	K6BORGm1	Ram1BORGm2	K1BORGm2	Ram2BORGm2	K2BORGm2	Ram3BORGm2	K3BORGm2	Ram4BORGm2	K4BORGm2	Ram5BORGm2	K5BORGm2	Ram6BORGm2	K6BORGm2	Ram1BORGm3	K1BORGm3	Ram2BORGm3	K2BORGm3	Ram3BORGm3	K3BORGm3	Ram4BORGm3	K4BORGm3	Ram5BORGm3	K5BORGm3	Ram6BORGm3	k6BORGm3	Bp1BORGm1	Bp2BORGm1	Bp3BORGm1	Bp1BORGm2	Bp2BORGm2	Bp3BORGm2	Bp1BORGm3	Bp2BORGm3	Bp3BORGm3
1	3	2.5	4	3	5	4	5	4	7	6	7	6	4	3	5	5	7	5	7	6	7	6	6	5	4	3	5	4	5	5	5	5	6	5	6	5	1	3	2.5	1	4	4	1.5	4	3
2	3	3	4	3	4	2.5	5	3	6	4	7	4	5	2	4	2	5	2.5	6	3	5	3	7	4	4	2	3	2	5	2	5	2.5	5	2.5	6	4	1	2	2	1.5	4	2	0.3	2.5	1.5
3	4	2.5	4	3	5	3	5	2.5	5	4	5	2.5	4	3	5	2.5	5	3	5	3	5	3	4	2.5	4	3	4	3	5	4	5	2.5	5	3	5	3	1.5	2.5	3	1.5	3	4	1	2.5	2
4	3	2.5	3	3	3	2.5	4	2.5	4	2.5	4	2.5	2	2	2	1.5	2.5	2	2.5	2	3	2	3	2	3	2	3	2.5	3	2.5	3	2.5	3	2.5	3	2.5	2	2	2.5	1.5	2	2	2	2.5	2.5
5	1	1	2.5	1.5	3	1	4	2	3	2	3	2	3	1	1.5	0.5	2	0.7	1.5	0.7	3	1.5	3	1.5	2	0.7	2	1	2	1	2.5	2	3	2	3	2.5	0	1.5	0.5	1	2	2	0.3	0.5	0.3
6	2.5	2	2.5	2	4	2	4	2	7	3	8	4	2.5	1.5	2.5	1.5	3	2	3	2	4	2.5	5	2	3	2	2.5	2	4	2.5	4	2.5	4	3	6	3	1.5	2	2	1.5	1.5	2	2.5	2	1.5
7	4	1.5	4	3	2.5	2.5	3	2.5	3	3	3	3	3	1	3	1.5	2	0.7	2	1.5	2.5	1.5	3	2	4	2	2	1	3	1	2	1	2.5	1	1.5	1	2	2	1.5	1	1.5	0.5	0	0.5	0.3
8	2.5	2	2.5	2	3	2	4	3	4	3	4	3	6	5	6	4	7	5	8	6	8	6	8	6	3	2	4	3	4	3	5	3	6	4	6	4	0.7	2.5	1.5	4	3	2.5	1	2	2
9	3	2.5	4	3	5	3	6	3	6	3	7	4	4	3	5	3	6	3	6	4	7	4	7	4	6	5	10	4	6	4	7	4	7	3	6	4	1	2	1.5	1	2	2	2	4	1.5
10	4	3	5	3	6	4	6	5	6	4	8	5	4	3	4	4	5	4	6	5	7	4	6	4	4	3	4	3	4	3	6	4	7	4	7	4	2.5	4	3	2	4	3	1.5	3	2
11	5	4	5	3	6	4	6	5	7	5	7	6	3	3	5	4	6	6	7	4	7	5	7	5	5	2	5	2.5	4	3	5	3	6	4	5	5	1	4	2	1	5	3	2	4	2
12	1.5	1	5	3	6	3	6	3	6	4	6	3	3	0.5	3	1	4	1	4	2	5	2	6	5	6	4	6	3	7	3	7	3	8	3	8	3	0	2	0.3	0.3	0.5	0.5	0.3	2.5	0.3
13	4	2.5	6	2	7	3	8	3	6	2	7	2	6	2.5	7	3	7	2.5	8	3	8	4	8	4	5	1	7	1	7	0.7	8	2	5	1	6	2	1	1.5	0.7	1	2.5	2.5	0.5	1	0.7
14	4	3	5	2.5	5	4	7	4	8	5	8	6	7	5	7	5	9	5	8	6	9	5	9	5	4	3	5	4	4	4	7	5	7	5	8	5	1	3	2.5	2.5	5	3	0.5	3	2.5
15	2.5	2	3	2	3	2.5	4	2.5	5	4	6	4	2	1.5	3	2	4	3	5	4	8	5	9	7	2.5	2	4	3	6	5	8	6	8	6	10	6	1.5	1.5	1	0	2	0	0	3	0
16	4	2.5	2.5	2.5	4	2.5	5	3	4	3	4	2.5	2.5	2	2	2	3	2.5	4	3	5	3	5	3	3	2.5	4	4	4	3	2.5	2	3	2.5	2.5	2	2.5	3	2	1.5	2	0.7	2	3	1.5
17	3	1.5	4	2.5	4	2.5	4	2.5	4	4	5	4	4	2.5	5	4	5	4	6	4	6	5	6	4	4	3	4	3	5	4	4	3	5	4	5	6	0	2.5	3	3	2.5	2	0.3	4	2
18	4	2	4	2	4	2	5	2	5	2	5	2.5	4	2	3	3	4	4	6	4	6	4	6	4	6	4	6	3	7	3	7	3	6	3	7	3	2	1.5	1	2	3	2	3	5	2

## Sheet: SOFI ratings
Subject#	start order MT	Ram1Slem1	K1Slem1	Ram2Slem1	K2Slem1	Ram3Slem1	K3Slem1	Ram4SleM1	K4Slem1	Ram5Slem1	K5Slem1	Ram6Slem1	K6Slem1	Ram1Slem2	K1Slem2	Ram2Slem2	K2Slem2	Ram3Slem2	K3Slem2	Ram4Slem2	K4Slem2	Ram5Slem2	K5Slem2	Ram6Slem2	K6Slem2	Ram1Slem3	K1Slem3	Ram2Slem3	K2Slem3	Ram3Slem3	K3Slem3	Ram4Slem3	K4Slem3	Ram5Slem3	K5Slem3	Ram6Slem3	K6Slem3	Bp1Slem1	Bp2Slem1	Bp3Slem1	Bp1Slem2	Bp2Slem2	Bp3Slem2	Bp1Slem3	Bp2Slem3	Bp3Slem3	Ram1Unim1	K1Unim1	Ram2Unim1
1	1	0	0	0	0	0	0	0	0	0	0	0	0	1	1	1	1	1	2	2	2	2	2	2	2	1	1	1	1	1	1	1	1	1	1	1	1	0	0	2	1	1	2	1	1	1	0	0	0
2	2	2	2	2	3	2	4	3	4	2	3	1	3	2	3	1	1	1	1	0	1	0	1	0	3	1	1	2	2	2	2	1	2	2	2	1	2	4	3	0	5	4	4	1	1	0	1	1	1
3	3	1	1	1	1	1	2	2	1	2	1	1	2	2	2	2	1	2	2	2	3	2	2	2	2	0	0	0	0	0	0	0	0	1	1	2	2	1	1	1	2	3	3	0	2	2	3	3	3
4	1	1	1	1	1	1	1	1	1	1	1	1	1	2	2	2	2	2	2	2	2	2	2	2	2	3	3	3	3	3	3	3	3	3	3	3	3	1	2	2	2	2	2	3	3	3	0	0	0
5	2	0	0	0	0	0	0	0	0	0	0	0	0	0	0	0	0	0	0	0	0	0	0	0	0	0	0	0	0	0	0	0	0	0	0	0	0	0	0	0	0	1	1	0	0	0	0	0	0
6	3	2	1	2	1	2	2	3	1	2	0	0	2	2	2	2	2	3	1	2	1	2	1	2	2	2	1	2	1	2	2	2	3	3	3	3	2	1	2	0	2	3	0	2	2	1	0	0	0
7	1	1	1	1	1	1	1	1	2	2	2	2	3	0	1	0	0	0	1	1	1	1	1	1	1	0	0	0	0	0	0	0	0	0	0	0	0	1	3	3	2	0	0	1	0	0	0	0	2
8	2	1	2	1	1	1	2	1	2	1	1	1	1	1	2	1	1	1	2	2	3	3	2	3	2	1	1	2	1	1	1	2	2	2	2	2	2	2	3	2	1	1	2	0	1	2	2	1	1
9	3	0	1	1	2	1	2	2	3	2	3	3	3	1	1	2	2	2	2	2	2	3	4	3	3	3	3	2	2	2	2	2	3	3	3	3	4	0	2	3	0	2	3	2	2	2	0	1	1
10	1	2	2	1	2	1	2	2	1	2	1	1	2	2	2	1	2	1	2	1	1	1	2	1	2	1	1	2	2	2	2	2	1	2	2	1	2	3	3	1	2	2	1	1	1	1	2	1	1
11	2	1	1	1	2	3	3	2	3	3	3	3	3	1	2	2	2	2	2	3	3	4	4	4	3	1	1	2	2	2	3	3	3	4	4	4	4	1	4	2	1	3	3	1	4	2	1	1	1
12	3	1	1	1	2	1	1	1	1	1	1	0	0	2	1	0	0	0	1	2	2	1	1	1	0	0	0	0	0	0	0	0	0	0	0	0	0	2	0	0	3	0	0	0	1	0	1	1	0
13	1	0	2	0	2	0	2	0	2	0	1	1	2	0	0	1	1	0	2	0	2	1	2	1	3	2	4	3	2	3	3	2	3	1	2	1	1	2	1	1	1	2	1	3	2	1	1	1	0
14	2	3	4	4	3	2	5	2	4	2	5	2	4	3	3	4	4	3	4	3	5	3	5	3	5	2	1	1	3	1	4	2	3	2	5	2	5	5	4	5	3	2	2	2	4	2	3	5	5
15	3	1	1	0	2	0	1	0	1	0	1	0	0	1	1	1	2	0	0	0	1	0	3	0	3	0	0	2	0	1	6	1	1	0	0	0	0	1	2	1	2	1	1	1	1	3	0	0	0
16	1	3	2	1	1	2	1	3	2	3	3	2	4	1	1	2	2	2	2	3	2	2	3	1	2	2	2	3	3	2	2	2	1	1	1	0	1	3	2	4	1	1	1	1	2	1	1	1	0
17	2	4	5	4	5	4	5	5	5	4	5	4	3	2	2	2	3	2	2	2	4	4	5	4	5	3	4	4	3	5	4	3	4	4	4	5	4	4	3	2	4	4	3	2	3	2	3	3	4
18	3	2	3	2	3	2	3	2	3	3	4	3	3	2	2	1	2	2	3	2	3	2	3	3	3	1	0	1	1	0	1	1	1	1	1	2	3	4	4	2	4	4	3	1	3	2	2	2	2
[truncated: 177 more columns]
